# Supplementary material for: The demographic characteristics and prognosis of acute myeloid leukemia with t(3;3)/inv(3) in the united states: a SEER-based study
Source: Sci Rep. 2025 Apr 18;15:13477. doi: 10.1038/s41598-025-95783-4 (PMC12008389; doi:10.1038/s41598-025-95783-4)
Supplement: Supplementary file 1 — Supplementary Material 1 [file 41598_2025_95783_MOESM1_ESM.xlsx]

## Sheet: raw data
Patient ID	Age recode with single ages and 85+	Age recode with single ages and 90+	Age recode with <1 year olds	Year of diagnosis	Sex	Marital status at diagnosis	Race recode (W, B, AI, API)	Origin recode NHIA (Hispanic, Non-Hisp)	Race and origin recode (NHW, NHB, NHAIAN, NHAPI, Hispanic)	PRCDA 2020	Chemotherapy recode (yes, no/unk)	Survival months	Vital status recode (study cutoff used)	SEER cause-specific death classification	SEER other cause of death classification	Year of follow-up recode	Year of death recode	Median household income inflation adj to 2022	Rural-Urban Continuum Code	ICD-O-3 Hist/behav, malignant
598063	74 years	74 years	70-74 years	2017	Male	Married (including common law)	White	Non-Spanish-Hispanic-Latino	Non-Hispanic White	Not PRCDA	Yes	8	Dead	Alive or dead of other cause	Dead (attributable to causes other than this cancer dx)	2018	2018	$120,000+	Counties in metropolitan areas ge 1 million pop	9869/3: Acute myeloid leuk. inv(3)(q21;q26.2) or t(3;3)(q21;q26.2); RPN1-EVI1
1216999	62 years	62 years	60-64 years	2011	Female	Divorced	Asian or Pacific Islander	Non-Spanish-Hispanic-Latino	Non-Hispanic Asian or Pacific Islander	Not PRCDA	Yes	16	Dead	Dead (missing/unknown COD)	Dead (missing/unknown COD)	2012	2012	$90,000 - $94,999	Counties in metropolitan areas ge 1 million pop	9869/3: Acute myeloid leuk. inv(3)(q21;q26.2) or t(3;3)(q21;q26.2); RPN1-EVI1
1347039	70 years	70 years	70-74 years	2014	Female	Married (including common law)	White	Non-Spanish-Hispanic-Latino	Non-Hispanic White	Not PRCDA	Yes	21	Dead	Dead (attributable to this cancer dx)	Alive or dead due to cancer	2016	2016	$100,000 - $109,999	Counties in metropolitan areas ge 1 million pop	9869/3: Acute myeloid leuk. inv(3)(q21;q26.2) or t(3;3)(q21;q26.2); RPN1-EVI1
1358155	85+ years	89 years	85+ years	2015	Female	Widowed	White	Non-Spanish-Hispanic-Latino	Non-Hispanic White	Not PRCDA	No/Unknown	0	Dead	Dead (attributable to this cancer dx)	Alive or dead due to cancer	2015	2015	$110,000 - $119,999	Counties in metropolitan areas ge 1 million pop	9869/3: Acute myeloid leuk. inv(3)(q21;q26.2) or t(3;3)(q21;q26.2); RPN1-EVI1
1416657	27 years	27 years	25-29 years	2015	Female	Married (including common law)	White	Spanish-Hispanic-Latino	Hispanic (All Races)	Not PRCDA	Yes	0	Dead	Dead (attributable to this cancer dx)	Alive or dead due to cancer	2015	2015	$100,000 - $109,999	Counties in metropolitan areas ge 1 million pop	9869/3: Acute myeloid leuk. inv(3)(q21;q26.2) or t(3;3)(q21;q26.2); RPN1-EVI1
1632269	51 years	51 years	50-54 years	2021	Male	Married (including common law)	Asian or Pacific Islander	Non-Spanish-Hispanic-Latino	Non-Hispanic Asian or Pacific Islander	Not PRCDA	Yes	2	Alive	Alive or dead of other cause	Alive or dead due to cancer	2021	Alive at last contact	$120,000+	Counties in metropolitan areas ge 1 million pop	9869/3: Acute myeloid leuk. inv(3)(q21;q26.2) or t(3;3)(q21;q26.2); RPN1-EVI1
5001742	55 years	55 years	55-59 years	2019	Female	Divorced	White	Non-Spanish-Hispanic-Latino	Non-Hispanic White	PRCDA	Yes	26	Dead	Dead (attributable to this cancer dx)	Alive or dead due to cancer	2021	2021	$80,000 - $84,999	Counties in metropolitan areas of 250,000 to 1 million pop	9869/3: Acute myeloid leuk. inv(3)(q21;q26.2) or t(3;3)(q21;q26.2); RPN1-EVI1
5651190	65 years	65 years	65-69 years	2011	Female	Divorced	White	Non-Spanish-Hispanic-Latino	Non-Hispanic White	PRCDA	Yes	7	Dead	Dead (attributable to this cancer dx)	Alive or dead due to cancer	2012	2012	$80,000 - $84,999	Counties in metropolitan areas of 250,000 to 1 million pop	9869/3: Acute myeloid leuk. inv(3)(q21;q26.2) or t(3;3)(q21;q26.2); RPN1-EVI1
5872442	34 years	34 years	30-34 years	2017	Female	Married (including common law)	White	Non-Spanish-Hispanic-Latino	Non-Hispanic White	PRCDA	Yes	57	Alive	Alive or dead of other cause	Alive or dead due to cancer	2021	Alive at last contact	$95,000 - $99,999	Counties in metropolitan areas ge 1 million pop	9869/3: Acute myeloid leuk. inv(3)(q21;q26.2) or t(3;3)(q21;q26.2); RPN1-EVI1
5872778	17 years	17 years	15-19 years	2017	Female	Single (never married)	White	Non-Spanish-Hispanic-Latino	Non-Hispanic White	PRCDA	Yes	54	Alive	Alive or dead of other cause	Alive or dead due to cancer	2021	Alive at last contact	$90,000 - $94,999	Nonmetropolitan counties adjacent to a metropolitan area	9869/3: Acute myeloid leuk. inv(3)(q21;q26.2) or t(3;3)(q21;q26.2); RPN1-EVI1
5875193	73 years	73 years	70-74 years	2017	Female	Married (including common law)	White	Non-Spanish-Hispanic-Latino	Non-Hispanic White	PRCDA	Yes	5	Dead	Dead (attributable to this cancer dx)	Alive or dead due to cancer	2017	2017	$100,000 - $109,999	Counties in metropolitan areas of 250,000 to 1 million pop	9869/3: Acute myeloid leuk. inv(3)(q21;q26.2) or t(3;3)(q21;q26.2); RPN1-EVI1
5946148	85+ years	87 years	85+ years	2019	Female	Widowed	White	Non-Spanish-Hispanic-Latino	Non-Hispanic White	PRCDA	Yes	5	Dead	Dead (attributable to this cancer dx)	Alive or dead due to cancer	2019	2019	$100,000 - $109,999	Counties in metropolitan areas of 250,000 to 1 million pop	9869/3: Acute myeloid leuk. inv(3)(q21;q26.2) or t(3;3)(q21;q26.2); RPN1-EVI1
9135628	68 years	68 years	65-69 years	2011	Female	Unknown	White	Non-Spanish-Hispanic-Latino	Non-Hispanic White	Not PRCDA	No/Unknown	24	Dead	Dead (attributable to this cancer dx)	Alive or dead due to cancer	2014	2014	$90,000 - $94,999	Counties in metropolitan areas of 250,000 to 1 million pop	9869/3: Acute myeloid leuk. inv(3)(q21;q26.2) or t(3;3)(q21;q26.2); RPN1-EVI1
9150960	71 years	71 years	70-74 years	2014	Male	Married (including common law)	American Indian/Alaska Native	Non-Spanish-Hispanic-Latino	Non-Hispanic American Indian/Alaska Native	Not PRCDA	Yes	8	Dead	Dead (attributable to this cancer dx)	Alive or dead due to cancer	2014	2014	$90,000 - $94,999	Counties in metropolitan areas of 250,000 to 1 million pop	9869/3: Acute myeloid leuk. inv(3)(q21;q26.2) or t(3;3)(q21;q26.2); RPN1-EVI1
9207922	63 years	63 years	60-64 years	2017	Male	Single (never married)	White	Non-Spanish-Hispanic-Latino	Non-Hispanic White	Not PRCDA	Yes	6	Dead	Dead (attributable to this cancer dx)	Alive or dead due to cancer	2018	2018	$95,000 - $99,999	Counties in metropolitan areas of 250,000 to 1 million pop	9869/3: Acute myeloid leuk. inv(3)(q21;q26.2) or t(3;3)(q21;q26.2); RPN1-EVI1
10680858	85+ years	85 years	85+ years	2018	Female	Married (including common law)	White	Non-Spanish-Hispanic-Latino	Non-Hispanic White	Not PRCDA	Yes	6	Dead	Alive or dead of other cause	Dead (attributable to causes other than this cancer dx)	2018	2018	$65,000 - $69,999	Nonmetropolitan counties adjacent to a metropolitan area	9869/3: Acute myeloid leuk. inv(3)(q21;q26.2) or t(3;3)(q21;q26.2); RPN1-EVI1
11183409	76 years	76 years	75-79 years	2016	Female	Married (including common law)	White	Non-Spanish-Hispanic-Latino	Non-Hispanic White	Not PRCDA	Yes	5	Dead	Dead (attributable to this cancer dx)	Alive or dead due to cancer	2017	2017	$60,000 - $64,999	Nonmetropolitan counties adjacent to a metropolitan area	9869/3: Acute myeloid leuk. inv(3)(q21;q26.2) or t(3;3)(q21;q26.2); RPN1-EVI1
11248015	83 years	83 years	80-84 years	2018	Male	Divorced	White	Non-Spanish-Hispanic-Latino	Non-Hispanic White	Not PRCDA	Yes	8	Dead	Dead (attributable to this cancer dx)	Alive or dead due to cancer	2019	2019	$55,000 - $59,999	Nonmetropolitan counties not adjacent to a metropolitan area	9869/3: Acute myeloid leuk. inv(3)(q21;q26.2) or t(3;3)(q21;q26.2); RPN1-EVI1
16116843	46 years	46 years	45-49 years	2011	Female	Married (including common law)	White	Non-Spanish-Hispanic-Latino	Non-Hispanic White	PRCDA	Yes	15	Dead	Dead (attributable to this cancer dx)	Alive or dead due to cancer	2012	2012	$70,000 - $74,999	Counties in metropolitan areas of lt 250 thousand pop	9869/3: Acute myeloid leuk. inv(3)(q21;q26.2) or t(3;3)(q21;q26.2); RPN1-EVI1
16259183	68 years	68 years	65-69 years	2021	Male	Married (including common law)	White	Non-Spanish-Hispanic-Latino	Non-Hispanic White	PRCDA	Yes	11	Alive	Alive or dead of other cause	Alive or dead due to cancer	2021	Alive at last contact	$80,000 - $84,999	Counties in metropolitan areas of lt 250 thousand pop	9869/3: Acute myeloid leuk. inv(3)(q21;q26.2) or t(3;3)(q21;q26.2); RPN1-EVI1
16369695	85+ years	88 years	85+ years	2012	Female	Married (including common law)	White	Non-Spanish-Hispanic-Latino	Non-Hispanic White	PRCDA	No/Unknown	21	Dead	Dead (attributable to this cancer dx)	Alive or dead due to cancer	2014	2014	$90,000 - $94,999	Counties in metropolitan areas ge 1 million pop	9869/3: Acute myeloid leuk. inv(3)(q21;q26.2) or t(3;3)(q21;q26.2); RPN1-EVI1
16465456	22 years	22 years	20-24 years	2012	Female	Single (never married)	White	Non-Spanish-Hispanic-Latino	Non-Hispanic White	PRCDA	Yes	118	Alive	Alive or dead of other cause	Alive or dead due to cancer	2021	Alive at last contact	$90,000 - $94,999	Counties in metropolitan areas ge 1 million pop	9869/3: Acute myeloid leuk. inv(3)(q21;q26.2) or t(3;3)(q21;q26.2); RPN1-EVI1
16469319	56 years	56 years	55-59 years	2019	Male	Married (including common law)	White	Non-Spanish-Hispanic-Latino	Non-Hispanic White	PRCDA	Yes	32	Alive	Alive or dead of other cause	Alive or dead due to cancer	2021	Alive at last contact	$75,000 - $79,999	Counties in metropolitan areas of lt 250 thousand pop	9869/3: Acute myeloid leuk. inv(3)(q21;q26.2) or t(3;3)(q21;q26.2); RPN1-EVI1
16474158	44 years	44 years	40-44 years	2012	Female	Married (including common law)	Asian or Pacific Islander	Non-Spanish-Hispanic-Latino	Non-Hispanic Asian or Pacific Islander	PRCDA	Yes	2	Dead	Dead (attributable to this cancer dx)	Alive or dead due to cancer	2012	2012	$90,000 - $94,999	Counties in metropolitan areas ge 1 million pop	9869/3: Acute myeloid leuk. inv(3)(q21;q26.2) or t(3;3)(q21;q26.2); RPN1-EVI1
16523971	61 years	61 years	60-64 years	2013	Male	Married (including common law)	White	Non-Spanish-Hispanic-Latino	Non-Hispanic White	PRCDA	Yes	1	Dead	Dead (attributable to this cancer dx)	Alive or dead due to cancer	2013	2013	$90,000 - $94,999	Counties in metropolitan areas ge 1 million pop	9869/3: Acute myeloid leuk. inv(3)(q21;q26.2) or t(3;3)(q21;q26.2); RPN1-EVI1
16527222	84 years	84 years	80-84 years	2013	Female	Widowed	White	Non-Spanish-Hispanic-Latino	Non-Hispanic White	PRCDA	No/Unknown	1	Dead	Dead (attributable to this cancer dx)	Alive or dead due to cancer	2013	2013	$70,000 - $74,999	Counties in metropolitan areas ge 1 million pop	9869/3: Acute myeloid leuk. inv(3)(q21;q26.2) or t(3;3)(q21;q26.2); RPN1-EVI1
16555789	66 years	66 years	65-69 years	2014	Male	Married (including common law)	White	Non-Spanish-Hispanic-Latino	Non-Hispanic White	PRCDA	Yes	6	Dead	Alive or dead of other cause	Dead (attributable to causes other than this cancer dx)	2014	2014	$85,000 - $89,999	Counties in metropolitan areas ge 1 million pop	9869/3: Acute myeloid leuk. inv(3)(q21;q26.2) or t(3;3)(q21;q26.2); RPN1-EVI1
16564031	54 years	54 years	50-54 years	2015	Female	Married (including common law)	White	Non-Spanish-Hispanic-Latino	Non-Hispanic White	PRCDA	Yes	22	Dead	Dead (attributable to this cancer dx)	Alive or dead due to cancer	2017	2017	$65,000 - $69,999	Counties in metropolitan areas of lt 250 thousand pop	9869/3: Acute myeloid leuk. inv(3)(q21;q26.2) or t(3;3)(q21;q26.2); RPN1-EVI1
16667107	76 years	76 years	75-79 years	2019	Female	Married (including common law)	White	Non-Spanish-Hispanic-Latino	Non-Hispanic White	PRCDA	No/Unknown	1	Dead	Dead (missing/unknown COD)	Dead (missing/unknown COD)	2019	2019	$110,000 - $119,999	Counties in metropolitan areas ge 1 million pop	9869/3: Acute myeloid leuk. inv(3)(q21;q26.2) or t(3;3)(q21;q26.2); RPN1-EVI1
16698072	73 years	73 years	70-74 years	2019	Male	Divorced	White	Non-Spanish-Hispanic-Latino	Non-Hispanic White	PRCDA	Yes	1	Dead	Dead (attributable to this cancer dx)	Alive or dead due to cancer	2019	2019	$100,000 - $109,999	Counties in metropolitan areas ge 1 million pop	9869/3: Acute myeloid leuk. inv(3)(q21;q26.2) or t(3;3)(q21;q26.2); RPN1-EVI1
16740811	77 years	77 years	75-79 years	2021	Female	Divorced	White	Non-Spanish-Hispanic-Latino	Non-Hispanic White	PRCDA	No/Unknown	0	Dead	Dead (attributable to this cancer dx)	Alive or dead due to cancer	2021	2021	$80,000 - $84,999	Nonmetropolitan counties adjacent to a metropolitan area	9869/3: Acute myeloid leuk. inv(3)(q21;q26.2) or t(3;3)(q21;q26.2); RPN1-EVI1
16801051	67 years	67 years	65-69 years	2018	Female	Single (never married)	White	Non-Spanish-Hispanic-Latino	Non-Hispanic White	PRCDA	Yes	33	Dead	Dead (attributable to this cancer dx)	Alive or dead due to cancer	2021	2021	$110,000 - $119,999	Counties in metropolitan areas ge 1 million pop	9869/3: Acute myeloid leuk. inv(3)(q21;q26.2) or t(3;3)(q21;q26.2); RPN1-EVI1
16815601	74 years	74 years	70-74 years	2019	Female	Married (including common law)	Asian or Pacific Islander	Non-Spanish-Hispanic-Latino	Non-Hispanic Asian or Pacific Islander	PRCDA	Yes	5	Dead	Alive or dead of other cause	Dead (attributable to causes other than this cancer dx)	2020	2020	$100,000 - $109,999	Counties in metropolitan areas ge 1 million pop	9869/3: Acute myeloid leuk. inv(3)(q21;q26.2) or t(3;3)(q21;q26.2); RPN1-EVI1
16854765	35 years	35 years	35-39 years	2019	Male	Married (including common law)	White	Non-Spanish-Hispanic-Latino	Non-Hispanic White	PRCDA	Yes	9	Dead	Alive or dead of other cause	Dead (attributable to causes other than this cancer dx)	2020	2020	$100,000 - $109,999	Counties in metropolitan areas ge 1 million pop	9869/3: Acute myeloid leuk. inv(3)(q21;q26.2) or t(3;3)(q21;q26.2); RPN1-EVI1
16911046	41 years	41 years	40-44 years	2021	Male	Single (never married)	White	Non-Spanish-Hispanic-Latino	Non-Hispanic White	PRCDA	Yes	10	Alive	Alive or dead of other cause	Alive or dead due to cancer	2021	Alive at last contact	$90,000 - $94,999	Counties in metropolitan areas ge 1 million pop	9869/3: Acute myeloid leuk. inv(3)(q21;q26.2) or t(3;3)(q21;q26.2); RPN1-EVI1
16923410	57 years	57 years	55-59 years	2021	Male	Single (never married)	White	Non-Spanish-Hispanic-Latino	Non-Hispanic White	PRCDA	Yes	8	Alive	Alive or dead of other cause	Alive or dead due to cancer	2021	Alive at last contact	$110,000 - $119,999	Counties in metropolitan areas ge 1 million pop	9869/3: Acute myeloid leuk. inv(3)(q21;q26.2) or t(3;3)(q21;q26.2); RPN1-EVI1
20176603	72 years	72 years	70-74 years	2013	Male	Married (including common law)	White	Non-Spanish-Hispanic-Latino	Non-Hispanic White	PRCDA	Yes	1	Dead	Dead (attributable to this cancer dx)	Alive or dead due to cancer	2014	2014	$60,000 - $64,999	Nonmetropolitan counties adjacent to a metropolitan area	9869/3: Acute myeloid leuk. inv(3)(q21;q26.2) or t(3;3)(q21;q26.2); RPN1-EVI1
20280791	71 years	71 years	70-74 years	2014	Female	Divorced	White	Non-Spanish-Hispanic-Latino	Non-Hispanic White	PRCDA	Yes	10	Dead	Dead (attributable to this cancer dx)	Alive or dead due to cancer	2015	2015	$70,000 - $74,999	Counties in metropolitan areas of 250,000 to 1 million pop	9869/3: Acute myeloid leuk. inv(3)(q21;q26.2) or t(3;3)(q21;q26.2); RPN1-EVI1
22198554	70 years	70 years	70-74 years	2016	Female	Married (including common law)	White	Non-Spanish-Hispanic-Latino	Non-Hispanic White	Not PRCDA	Yes	6	Dead	Dead (attributable to this cancer dx)	Alive or dead due to cancer	2016	2016	$75,000 - $79,999	Counties in metropolitan areas ge 1 million pop	9869/3: Acute myeloid leuk. inv(3)(q21;q26.2) or t(3;3)(q21;q26.2); RPN1-EVI1
22277027	71 years	71 years	70-74 years	2017	Female	Married (including common law)	White	Non-Spanish-Hispanic-Latino	Non-Hispanic White	Not PRCDA	No/Unknown	12	Dead	Alive or dead of other cause	Dead (attributable to causes other than this cancer dx)	2018	2018	$80,000 - $84,999	Counties in metropolitan areas ge 1 million pop	9869/3: Acute myeloid leuk. inv(3)(q21;q26.2) or t(3;3)(q21;q26.2); RPN1-EVI1
22322483	39 years	39 years	35-39 years	2020	Male	Married (including common law)	White	Spanish-Hispanic-Latino	Hispanic (All Races)	Not PRCDA	Yes	1	Alive	Alive or dead of other cause	Alive or dead due to cancer	2020	Alive at last contact	$90,000 - $94,999	Counties in metropolitan areas ge 1 million pop	9869/3: Acute myeloid leuk. inv(3)(q21;q26.2) or t(3;3)(q21;q26.2); RPN1-EVI1
22328891	64 years	64 years	60-64 years	2020	Male	Divorced	White	Non-Spanish-Hispanic-Latino	Non-Hispanic White	Not PRCDA	Yes	1	Dead	Dead (attributable to this cancer dx)	Alive or dead due to cancer	2020	2020	$90,000 - $94,999	Counties in metropolitan areas ge 1 million pop	9869/3: Acute myeloid leuk. inv(3)(q21;q26.2) or t(3;3)(q21;q26.2); RPN1-EVI1
24057012	85+ years	90+ years	85+ years	2017	Male	Married (including common law)	White	Non-Spanish-Hispanic-Latino	Non-Hispanic White	Not PRCDA	No/Unknown	0	Dead	Dead (attributable to this cancer dx)	Alive or dead due to cancer	2017	2017	$120,000+	Counties in metropolitan areas ge 1 million pop	9869/3: Acute myeloid leuk. inv(3)(q21;q26.2) or t(3;3)(q21;q26.2); RPN1-EVI1
27111542	60 years	60 years	60-64 years	2017	Female	Married (including common law)	White	Spanish-Hispanic-Latino	Hispanic (All Races)	Not PRCDA	Yes	7	Dead	Dead (attributable to this cancer dx)	Alive or dead due to cancer	2017	2017	$75,000 - $79,999	Counties in metropolitan areas ge 1 million pop	9869/3: Acute myeloid leuk. inv(3)(q21;q26.2) or t(3;3)(q21;q26.2); RPN1-EVI1
27242099	85+ years	87 years	85+ years	2011	Male	Married (including common law)	White	Spanish-Hispanic-Latino	Hispanic (All Races)	Not PRCDA	No/Unknown	0	Dead	Dead (attributable to this cancer dx)	Alive or dead due to cancer	2011	2011	$70,000 - $74,999	Counties in metropolitan areas ge 1 million pop	9869/3: Acute myeloid leuk. inv(3)(q21;q26.2) or t(3;3)(q21;q26.2); RPN1-EVI1
27380374	31 years	31 years	30-34 years	2013	Male	Married (including common law)	White	Spanish-Hispanic-Latino	Hispanic (All Races)	Not PRCDA	Yes	8	Dead	Dead (attributable to this cancer dx)	Alive or dead due to cancer	2014	2014	$65,000 - $69,999	Counties in metropolitan areas ge 1 million pop	9869/3: Acute myeloid leuk. inv(3)(q21;q26.2) or t(3;3)(q21;q26.2); RPN1-EVI1
27477840	51 years	51 years	50-54 years	2014	Female	Single (never married)	White	Non-Spanish-Hispanic-Latino	Non-Hispanic White	Not PRCDA	Yes	25	Dead	Dead (attributable to this cancer dx)	Alive or dead due to cancer	2016	2016	$70,000 - $74,999	Counties in metropolitan areas ge 1 million pop	9869/3: Acute myeloid leuk. inv(3)(q21;q26.2) or t(3;3)(q21;q26.2); RPN1-EVI1
27550011	79 years	79 years	75-79 years	2015	Male	Divorced	White	Non-Spanish-Hispanic-Latino	Non-Hispanic White	Not PRCDA	Yes	6	Dead	Dead (attributable to this cancer dx)	Alive or dead due to cancer	2016	2016	$70,000 - $74,999	Counties in metropolitan areas ge 1 million pop	9869/3: Acute myeloid leuk. inv(3)(q21;q26.2) or t(3;3)(q21;q26.2); RPN1-EVI1
27621258	49 years	49 years	45-49 years	2016	Female	Single (never married)	White	Non-Spanish-Hispanic-Latino	Non-Hispanic White	Not PRCDA	Yes	61	Alive	Alive or dead of other cause	Alive or dead due to cancer	2021	Alive at last contact	$70,000 - $74,999	Counties in metropolitan areas ge 1 million pop	9869/3: Acute myeloid leuk. inv(3)(q21;q26.2) or t(3;3)(q21;q26.2); RPN1-EVI1
27672946	39 years	39 years	35-39 years	2017	Male	Married (including common law)	White	Non-Spanish-Hispanic-Latino	Non-Hispanic White	Not PRCDA	Yes	12	Dead	Dead (attributable to this cancer dx)	Alive or dead due to cancer	2018	2018	$75,000 - $79,999	Counties in metropolitan areas ge 1 million pop	9869/3: Acute myeloid leuk. inv(3)(q21;q26.2) or t(3;3)(q21;q26.2); RPN1-EVI1
27700319	79 years	79 years	75-79 years	2019	Male	Married (including common law)	Black	Non-Spanish-Hispanic-Latino	Non-Hispanic Black	Not PRCDA	No/Unknown	1	Dead	Alive or dead of other cause	Dead (attributable to causes other than this cancer dx)	2019	2019	$80,000 - $84,999	Counties in metropolitan areas ge 1 million pop	9869/3: Acute myeloid leuk. inv(3)(q21;q26.2) or t(3;3)(q21;q26.2); RPN1-EVI1
27740839	62 years	62 years	60-64 years	2018	Male	Married (including common law)	White	Non-Spanish-Hispanic-Latino	Non-Hispanic White	Not PRCDA	Yes	1	Dead	Dead (attributable to this cancer dx)	Alive or dead due to cancer	2019	2019	$80,000 - $84,999	Counties in metropolitan areas ge 1 million pop	9869/3: Acute myeloid leuk. inv(3)(q21;q26.2) or t(3;3)(q21;q26.2); RPN1-EVI1
31988164	57 years	57 years	55-59 years	2021	Male	Single (never married)	Black	Non-Spanish-Hispanic-Latino	Non-Hispanic Black	Not PRCDA	Yes	4	Alive	Alive or dead of other cause	Alive or dead due to cancer	2021	Alive at last contact	$45,000 - $49,999	Nonmetropolitan counties adjacent to a metropolitan area	9869/3: Acute myeloid leuk. inv(3)(q21;q26.2) or t(3;3)(q21;q26.2); RPN1-EVI1
34452291	67 years	67 years	65-69 years	2017	Female	Divorced	White	Non-Spanish-Hispanic-Latino	Non-Hispanic White	PRCDA	Yes	18	Dead	Dead (attributable to this cancer dx)	Alive or dead due to cancer	2018	2018	$90,000 - $94,999	Counties in metropolitan areas ge 1 million pop	9869/3: Acute myeloid leuk. inv(3)(q21;q26.2) or t(3;3)(q21;q26.2); RPN1-EVI1
35090615	85+ years	85 years	85+ years	2016	Female	Widowed	White	Non-Spanish-Hispanic-Latino	Non-Hispanic White	PRCDA	Yes	5	Dead	Dead (attributable to this cancer dx)	Alive or dead due to cancer	2016	2016	$85,000 - $89,999	Counties in metropolitan areas ge 1 million pop	9869/3: Acute myeloid leuk. inv(3)(q21;q26.2) or t(3;3)(q21;q26.2); RPN1-EVI1
35208369	69 years	69 years	65-69 years	2010	Female	Married (including common law)	White	Non-Spanish-Hispanic-Latino	Non-Hispanic White	Not PRCDA	Yes	12	Dead	Dead (attributable to this cancer dx)	Alive or dead due to cancer	2011	2011	$95,000 - $99,999	Counties in metropolitan areas of 250,000 to 1 million pop	9869/3: Acute myeloid leuk. inv(3)(q21;q26.2) or t(3;3)(q21;q26.2); RPN1-EVI1
35524347	49 years	49 years	45-49 years	2012	Female	Married (including common law)	White	Spanish-Hispanic-Latino	Hispanic (All Races)	PRCDA	Yes	12	Dead	Dead (attributable to this cancer dx)	Alive or dead due to cancer	2013	2013	$75,000 - $79,999	Counties in metropolitan areas ge 1 million pop	9869/3: Acute myeloid leuk. inv(3)(q21;q26.2) or t(3;3)(q21;q26.2); RPN1-EVI1
35960683	46 years	46 years	45-49 years	2014	Male	Married (including common law)	White	Spanish-Hispanic-Latino	Hispanic (All Races)	Not PRCDA	Yes	0	Dead	Dead (attributable to this cancer dx)	Alive or dead due to cancer	2014	2014	$60,000 - $64,999	Counties in metropolitan areas of 250,000 to 1 million pop	9869/3: Acute myeloid leuk. inv(3)(q21;q26.2) or t(3;3)(q21;q26.2); RPN1-EVI1
35961098	60 years	60 years	60-64 years	2014	Male	Married (including common law)	White	Spanish-Hispanic-Latino	Hispanic (All Races)	PRCDA	Yes	9	Dead	Dead (attributable to this cancer dx)	Alive or dead due to cancer	2015	2015	$50,000 - $54,999	Counties in metropolitan areas of 250,000 to 1 million pop	9869/3: Acute myeloid leuk. inv(3)(q21;q26.2) or t(3;3)(q21;q26.2); RPN1-EVI1
36078614	42 years	42 years	40-44 years	2015	Male	Married (including common law)	White	Non-Spanish-Hispanic-Latino	Non-Hispanic White	PRCDA	Yes	10	Dead	Dead (attributable to this cancer dx)	Alive or dead due to cancer	2016	2016	$80,000 - $84,999	Counties in metropolitan areas ge 1 million pop	9869/3: Acute myeloid leuk. inv(3)(q21;q26.2) or t(3;3)(q21;q26.2); RPN1-EVI1
36214847	09 years	09 years	05-09 years	2016	Male	Single (never married)	Asian or Pacific Islander	Non-Spanish-Hispanic-Latino	Non-Hispanic Asian or Pacific Islander	Not PRCDA	Yes	15	Dead	Dead (attributable to this cancer dx)	Alive or dead due to cancer	2017	2017	$90,000 - $94,999	Counties in metropolitan areas of 250,000 to 1 million pop	9869/3: Acute myeloid leuk. inv(3)(q21;q26.2) or t(3;3)(q21;q26.2); RPN1-EVI1
36289007	65 years	65 years	65-69 years	2016	Male	Single (never married)	White	Non-Spanish-Hispanic-Latino	Non-Hispanic White	Not PRCDA	Yes	11	Dead	Alive or dead of other cause	Dead (attributable to causes other than this cancer dx)	2017	2017	$65,000 - $69,999	Counties in metropolitan areas of 250,000 to 1 million pop	9869/3: Acute myeloid leuk. inv(3)(q21;q26.2) or t(3;3)(q21;q26.2); RPN1-EVI1
36330842	33 years	33 years	30-34 years	2016	Male	Single (never married)	White	Spanish-Hispanic-Latino	Hispanic (All Races)	Not PRCDA	Yes	11	Dead	Dead (attributable to this cancer dx)	Alive or dead due to cancer	2017	2017	$65,000 - $69,999	Counties in metropolitan areas of 250,000 to 1 million pop	9869/3: Acute myeloid leuk. inv(3)(q21;q26.2) or t(3;3)(q21;q26.2); RPN1-EVI1
36476455	82 years	82 years	80-84 years	2017	Male	Married (including common law)	Asian or Pacific Islander	Non-Spanish-Hispanic-Latino	Non-Hispanic Asian or Pacific Islander	Not PRCDA	No/Unknown	3	Dead	Dead (attributable to this cancer dx)	Alive or dead due to cancer	2017	2017	$100,000 - $109,999	Counties in metropolitan areas ge 1 million pop	9869/3: Acute myeloid leuk. inv(3)(q21;q26.2) or t(3;3)(q21;q26.2); RPN1-EVI1
36619104	24 years	24 years	20-24 years	2018	Female	Single (never married)	White	Non-Spanish-Hispanic-Latino	Non-Hispanic White	PRCDA	Yes	22	Dead	Dead (attributable to this cancer dx)	Alive or dead due to cancer	2020	2020	$90,000 - $94,999	Counties in metropolitan areas ge 1 million pop	9869/3: Acute myeloid leuk. inv(3)(q21;q26.2) or t(3;3)(q21;q26.2); RPN1-EVI1
36709732	52 years	52 years	50-54 years	2019	Male	Married (including common law)	White	Non-Spanish-Hispanic-Latino	Non-Hispanic White	PRCDA	Yes	33	Alive	Alive or dead of other cause	Alive or dead due to cancer	2021	Alive at last contact	$60,000 - $64,999	Nonmetropolitan counties adjacent to a metropolitan area	9869/3: Acute myeloid leuk. inv(3)(q21;q26.2) or t(3;3)(q21;q26.2); RPN1-EVI1
36864939	71 years	71 years	70-74 years	2020	Female	Widowed	White	Spanish-Hispanic-Latino	Hispanic (All Races)	PRCDA	Yes	13	Dead	Dead (attributable to this cancer dx)	Alive or dead due to cancer	2021	2021	$75,000 - $79,999	Counties in metropolitan areas ge 1 million pop	9869/3: Acute myeloid leuk. inv(3)(q21;q26.2) or t(3;3)(q21;q26.2); RPN1-EVI1
46642111	84 years	84 years	80-84 years	2010	Male	Widowed	White	Non-Spanish-Hispanic-Latino	Non-Hispanic White	Not PRCDA	No/Unknown	5	Dead	Dead (attributable to this cancer dx)	Alive or dead due to cancer	2011	2011	$55,000 - $59,999	Counties in metropolitan areas of 250,000 to 1 million pop	9869/3: Acute myeloid leuk. inv(3)(q21;q26.2) or t(3;3)(q21;q26.2); RPN1-EVI1
46766472	79 years	79 years	75-79 years	2014	Male	Married (including common law)	Black	Non-Spanish-Hispanic-Latino	Non-Hispanic Black	Not PRCDA	No/Unknown	6	Dead	Alive or dead of other cause	Dead (attributable to causes other than this cancer dx)	2014	2014	$100,000 - $109,999	Counties in metropolitan areas ge 1 million pop	9869/3: Acute myeloid leuk. inv(3)(q21;q26.2) or t(3;3)(q21;q26.2); RPN1-EVI1
46791531	62 years	62 years	60-64 years	2015	Female	Married (including common law)	White	Non-Spanish-Hispanic-Latino	Non-Hispanic White	Not PRCDA	Yes	1	Dead	Dead (attributable to this cancer dx)	Alive or dead due to cancer	2015	2015	< $40,000	Nonmetropolitan counties not adjacent to a metropolitan area	9869/3: Acute myeloid leuk. inv(3)(q21;q26.2) or t(3;3)(q21;q26.2); RPN1-EVI1
46887282	82 years	82 years	80-84 years	2015	Female	Married (including common law)	White	Non-Spanish-Hispanic-Latino	Non-Hispanic White	Not PRCDA	Yes	2	Dead	Dead (attributable to this cancer dx)	Alive or dead due to cancer	2015	2015	$50,000 - $54,999	Counties in metropolitan areas of 250,000 to 1 million pop	9869/3: Acute myeloid leuk. inv(3)(q21;q26.2) or t(3;3)(q21;q26.2); RPN1-EVI1
47044034	52 years	52 years	50-54 years	2019	Female	Divorced	White	Non-Spanish-Hispanic-Latino	Non-Hispanic White	Not PRCDA	Yes	2	Dead	Dead (attributable to this cancer dx)	Alive or dead due to cancer	2019	2019	$70,000 - $74,999	Counties in metropolitan areas of 250,000 to 1 million pop	9869/3: Acute myeloid leuk. inv(3)(q21;q26.2) or t(3;3)(q21;q26.2); RPN1-EVI1
49394531	68 years	68 years	65-69 years	2014	Male	Married (including common law)	White	Non-Spanish-Hispanic-Latino	Non-Hispanic White	Not PRCDA	Yes	1	Dead	Dead (attributable to this cancer dx)	Alive or dead due to cancer	2014	2014	$55,000 - $59,999	Counties in metropolitan areas of lt 250 thousand pop	9869/3: Acute myeloid leuk. inv(3)(q21;q26.2) or t(3;3)(q21;q26.2); RPN1-EVI1
49967870	50 years	50 years	50-54 years	2012	Female	Single (never married)	White	Non-Spanish-Hispanic-Latino	Non-Hispanic White	Not PRCDA	Yes	110	Alive	Alive or dead of other cause	Alive or dead due to cancer	2021	Alive at last contact	$60,000 - $64,999	Counties in metropolitan areas of 250,000 to 1 million pop	9869/3: Acute myeloid leuk. inv(3)(q21;q26.2) or t(3;3)(q21;q26.2); RPN1-EVI1
50024709	48 years	48 years	45-49 years	2013	Female	Married (including common law)	White	Non-Spanish-Hispanic-Latino	Non-Hispanic White	Not PRCDA	Yes	5	Dead	Dead (attributable to this cancer dx)	Alive or dead due to cancer	2013	2013	< $40,000	Nonmetropolitan counties adjacent to a metropolitan area	9869/3: Acute myeloid leuk. inv(3)(q21;q26.2) or t(3;3)(q21;q26.2); RPN1-EVI1
50029345	70 years	70 years	70-74 years	2013	Male	Divorced	White	Non-Spanish-Hispanic-Latino	Non-Hispanic White	Not PRCDA	Yes	3	Dead	Dead (attributable to this cancer dx)	Alive or dead due to cancer	2014	2014	$70,000 - $74,999	Counties in metropolitan areas of 250,000 to 1 million pop	9869/3: Acute myeloid leuk. inv(3)(q21;q26.2) or t(3;3)(q21;q26.2); RPN1-EVI1
50209227	74 years	74 years	70-74 years	2019	Male	Married (including common law)	White	Non-Spanish-Hispanic-Latino	Non-Hispanic White	Not PRCDA	Yes	6	Dead	Dead (attributable to this cancer dx)	Alive or dead due to cancer	2020	2020	$60,000 - $64,999	Counties in metropolitan areas ge 1 million pop	9869/3: Acute myeloid leuk. inv(3)(q21;q26.2) or t(3;3)(q21;q26.2); RPN1-EVI1
50359330	75 years	75 years	75-79 years	2021	Male	Widowed	White	Non-Spanish-Hispanic-Latino	Non-Hispanic White	Not PRCDA	Yes	0	Dead	Dead (attributable to this cancer dx)	Alive or dead due to cancer	2021	2021	$75,000 - $79,999	Counties in metropolitan areas of 250,000 to 1 million pop	9869/3: Acute myeloid leuk. inv(3)(q21;q26.2) or t(3;3)(q21;q26.2); RPN1-EVI1
55001589	30 years	30 years	30-34 years	2013	Male	Single (never married)	Unknown	Spanish-Hispanic-Latino	Hispanic (All Races)	Not PRCDA	Yes	96	Alive	Alive or dead of other cause	Alive or dead due to cancer	2021	Alive at last contact	$75,000 - $79,999	Counties in metropolitan areas ge 1 million pop	9869/3: Acute myeloid leuk. inv(3)(q21;q26.2) or t(3;3)(q21;q26.2); RPN1-EVI1
55143236	56 years	56 years	55-59 years	2014	Female	Married (including common law)	White	Non-Spanish-Hispanic-Latino	Non-Hispanic White	Not PRCDA	Yes	6	Dead	Dead (attributable to this cancer dx)	Alive or dead due to cancer	2015	2015	$120,000+	Counties in metropolitan areas ge 1 million pop	9869/3: Acute myeloid leuk. inv(3)(q21;q26.2) or t(3;3)(q21;q26.2); RPN1-EVI1
55206058	49 years	49 years	45-49 years	2015	Male	Married (including common law)	White	Spanish-Hispanic-Latino	Hispanic (All Races)	Not PRCDA	Yes	11	Dead	Dead (attributable to this cancer dx)	Alive or dead due to cancer	2016	2016	$75,000 - $79,999	Counties in metropolitan areas ge 1 million pop	9869/3: Acute myeloid leuk. inv(3)(q21;q26.2) or t(3;3)(q21;q26.2); RPN1-EVI1
62067654	66 years	66 years	65-69 years	2018	Male	Single (never married)	White	Non-Spanish-Hispanic-Latino	Non-Hispanic White	Not PRCDA	No/Unknown	0	Dead	Dead (attributable to this cancer dx)	Alive or dead due to cancer	2018	2018	$50,000 - $54,999	Nonmetropolitan counties not adjacent to a metropolitan area	9869/3: Acute myeloid leuk. inv(3)(q21;q26.2) or t(3;3)(q21;q26.2); RPN1-EVI1
62656234	51 years	51 years	50-54 years	2012	Male	Married (including common law)	White	Non-Spanish-Hispanic-Latino	Non-Hispanic White	Not PRCDA	Yes	76	Dead	Dead (attributable to this cancer dx)	Alive or dead due to cancer	2018	2018	$40,000 - $44,999	Nonmetropolitan counties adjacent to a metropolitan area	9869/3: Acute myeloid leuk. inv(3)(q21;q26.2) or t(3;3)(q21;q26.2); RPN1-EVI1
62687520	36 years	36 years	35-39 years	2012	Female	Divorced	White	Non-Spanish-Hispanic-Latino	Non-Hispanic White	Not PRCDA	Yes	10	Dead	Dead (attributable to this cancer dx)	Alive or dead due to cancer	2013	2013	$55,000 - $59,999	Counties in metropolitan areas of 250,000 to 1 million pop	9869/3: Acute myeloid leuk. inv(3)(q21;q26.2) or t(3;3)(q21;q26.2); RPN1-EVI1
62811469	71 years	71 years	70-74 years	2015	Male	Married (including common law)	White	Non-Spanish-Hispanic-Latino	Non-Hispanic White	Not PRCDA	Yes	15	Dead	Dead (attributable to this cancer dx)	Alive or dead due to cancer	2016	2016	$55,000 - $59,999	Counties in metropolitan areas of lt 250 thousand pop	9869/3: Acute myeloid leuk. inv(3)(q21;q26.2) or t(3;3)(q21;q26.2); RPN1-EVI1
62819749	85+ years	88 years	85+ years	2020	Male	Married (including common law)	White	Non-Spanish-Hispanic-Latino	Non-Hispanic White	Not PRCDA	Yes	10	Dead	Dead (attributable to this cancer dx)	Alive or dead due to cancer	2021	2021	$50,000 - $54,999	Counties in metropolitan areas of 250,000 to 1 million pop	9869/3: Acute myeloid leuk. inv(3)(q21;q26.2) or t(3;3)(q21;q26.2); RPN1-EVI1
63060648	74 years	74 years	70-74 years	2018	Male	Married (including common law)	White	Non-Spanish-Hispanic-Latino	Non-Hispanic White	Not PRCDA	Yes	37	Alive	Alive or dead of other cause	Alive or dead due to cancer	2021	Alive at last contact	$90,000 - $94,999	Counties in metropolitan areas ge 1 million pop	9869/3: Acute myeloid leuk. inv(3)(q21;q26.2) or t(3;3)(q21;q26.2); RPN1-EVI1
63179853	39 years	39 years	35-39 years	2020	Female	Married (including common law)	White	Non-Spanish-Hispanic-Latino	Non-Hispanic White	Not PRCDA	Yes	19	Alive	Alive or dead of other cause	Alive or dead due to cancer	2021	Alive at last contact	$70,000 - $74,999	Counties in metropolitan areas of lt 250 thousand pop	9869/3: Acute myeloid leuk. inv(3)(q21;q26.2) or t(3;3)(q21;q26.2); RPN1-EVI1
63193458	52 years	52 years	50-54 years	2020	Female	Married (including common law)	White	Spanish-Hispanic-Latino	Hispanic (All Races)	Not PRCDA	Yes	18	Alive	Alive or dead of other cause	Alive or dead due to cancer	2021	Alive at last contact	$45,000 - $49,999	Counties in metropolitan areas of lt 250 thousand pop	9869/3: Acute myeloid leuk. inv(3)(q21;q26.2) or t(3;3)(q21;q26.2); RPN1-EVI1
63292393	66 years	66 years	65-69 years	2021	Male	Divorced	White	Non-Spanish-Hispanic-Latino	Non-Hispanic White	Not PRCDA	Yes	1	Dead	Dead (attributable to this cancer dx)	Alive or dead due to cancer	2021	2021	$75,000 - $79,999	Counties in metropolitan areas of lt 250 thousand pop	9869/3: Acute myeloid leuk. inv(3)(q21;q26.2) or t(3;3)(q21;q26.2); RPN1-EVI1
